# Supplementary material for: Preparation of Polyaniline/Emulsion Microsphere Composite for Efficient Adsorption of Organic Dyes
Source: Polymers (Basel). 2020 Jan 9;12(1):167. doi: 10.3390/polym12010167 (PMC7023397; doi:10.3390/polym12010167)
Supplement: Supplementary file 1 [file polymers-12-00167-s001.zip]

Archive with 1 entries (1 files):
- polymers-645187-supplementary.pdf
